# Supplementary material for: Microalgae-Enriched High-Moisture Meat Analogues: Improved Physicochemical, Functional, and Digestibility Properties
Source: Foods. 2025 Aug 16;14(16):2838. doi: 10.3390/foods14162838 (PMC12385683; doi:10.3390/foods14162838)
Supplement: Supplementary file 1 [file foods-14-02838-s001.zip]

Archive with 1 entries (1 files):
- foods-3772705-supplementary.pdf
